# Supplementary material for: A Novel Exercise for Enhancing Visuospatial Ability in Older Adults with Frailty: Development, Feasibility, and Effectiveness
Source: Geriatrics (Basel). 2020 May 3;5(2):29. doi: 10.3390/geriatrics5020029 (PMC7345634; doi:10.3390/geriatrics5020029)
Supplement: Supplementary file 1 [file geriatrics-05-00029-s001.zip]

Archive with 3 entries (3 files):
- supplementary file_2.pptx
- supplementary file_1.pptx
- supplementary file_3.pptx
